# Supplementary material for: Corynebacterium striatum—Got Worse by a Pandemic?
Source: Pathogens. 2022 Jun 14;11(6):685. doi: 10.3390/pathogens11060685 (PMC9230073; doi:10.3390/pathogens11060685)
Supplement: Supplementary file 1 [file pathogens-11-00685-s001.zip]

Archive with 1 entries (1 files):
- pathogens-1761169-supplementary.pdf
